# Supplementary material for: Synergistic Inhibition of Methicillin-Resistant Staphylococcus aureus (MRSA) by Melaleuca alternifolia Chell (Tea Tree) and Eucalyptus globulus Labill. Essential Oils in Association with Oxacillin
Source: Antibiotics (Basel). 2023 May 3;12(5):846. doi: 10.3390/antibiotics12050846 (PMC10215920; doi:10.3390/antibiotics12050846)
Supplement: Supplementary file 1 [file antibiotics-12-00846-s001.zip]

Archive with 1 entries (1 files):
- antibiotics-2346406-supplementary.pdf
